# Supplementary material for: Seasonal dynamics of marine snow‐associated and free‐living demethylating bacterial communities in the coastal northern Adriatic Sea
Source: Environ Microbiol Rep. 2019 Jul 25;11(5):699–707. doi: 10.1111/1758-2229.12783 (PMC6771949; doi:10.1111/1758-2229.12783)
Supplement: Supplementary file 7 — Table S1: Excel file [file EMI4-11-699-s007.xlsx]

## Sheet: Table S1
Table S3. Daily bacterial abundance, leucine incorporation rates, DMSPt, DMS and acrylate concentrations, gene abundance of recA and dmdA subclades, enrichment factor (EF) of recA, dmdA:recA ratio in MS and AW. Monthly averages are also indicated (bold format and grey background). Nutrients concentrations and phytoplankton abundance of diatoms, silicoflagellates, dinoflagellates and coccolithopho…
date	DIN:PO4	AW NO3 µmol/L	AW NO2 µmol/L	AW NH4 µmol/L	AW Si µmol/L	AW PO4 µmol/L	AW DOP µmol/L	AW TDP µmol/L	AW DIN µmol/L	MS cells/mL	AW cells/mL	MS leucine incorporation nmol/L/h	AW leucine incorporation nmol/L/h	MS DMSPt nmol/L	AW DMSPt nmol/L	DMSP EF	MS recA/mL	AW recA/mL	recA EF	MS total dmdA/mL	AW total dmdA/mL	MS dmdA:recA	AW dmdA:recA	MS E2/mL	MS B4/mL	MS B3/mL	MS D3/mL	MS A2/mL	AW E2/mL	AW B4/mL	AW B3/mL	AW D3/mL	AW A2/mL	Depth	Diatoms cells/m3	Silicoflagellates cells/m3	Dinoflagellates cells/m3	Coccolithophorid cells/m3
2015-06-24	230.754	8.90917	0.03344	0.361387	6.96248	0.04032	0.043092	0.083412	9.304	419000	291000	73.5776		139.45	34.9978	3.98453	406667	191000	2.12914	15320	61320	0.0376721	0.321047	15320					15570	3350		42400		0 m	14880000	0	6290000	3550000
2015-06-25	285.464	2.19511	0.03762	0.644747	2.97703	0.01008	0.027972	0.038052	2.87748			23.3523	2.39609	89.3476			236444	55000	4.29899	12166.7	24811	0.0514568	0.451109	12166.7					8760	1111		14940		5 m	6460000	0	2030000	17200000
2015-06-26	279.762	5.00295	0.02926	0.607787	6.00713	0.02016	0.017892	0.038052	5.64			8.49483	0.784794	106.637	45.7121	2.33279	94272	164933	0.571576	20640	46410	0.218941	0.281386	20640					13950	6060		26400		10 m	5130000	0	5950000	6060000
2015-06-27	134.115	0.932413	0.03344	0.386027	2.49453	0.01008	0.058212	0.068292	1.35188	562000	423000	18.6974	2.46943	262.799	50.5664	5.19711	385333	90066.7	4.27831	18173.3	43680	0.0471626	0.484974	18173.3					13080	3300		27300		Date: 15/06/2015
2015-06-29	433.294	7.80269	0.01672	0.915787	6.98178	0.02016	0.088452	0.108612	8.7352	566000	489000	13.5964	2.95953		47.3243		272667	71333.3	3.82243	21350	34472	0.0783007	0.483252	21350					10820	1452		22200
2015-06-30	239.548	9.02569	0.02508	0.607787	7.51253	0.04032	0.164052	0.204372	9.65856			8.6151	2.05612	133.635	39.4534	3.38715	578333	122800	4.70955	21200	38220	0.0366571	0.311238	21200					10680	3740		23800
2015-07-01												16.7419	2.22219	144.308	47.3052	3.05058	753333	193200	3.89924	26066.7	33130	0.0346018	0.17148	26066.7					9230	7800		16100
2015-07-02												10.2135	3.1365	230.413	42.7383	5.39126	180200	65800	2.7386	10800	15376	0.0599334	0.233678	10800					5850	1186		8340
June AV	267.156	5.64467	0.02926	0.587253	5.48924	0.02352	0.066612	0.090132	6.26119	515667	401000	21.6611	2.28924	158.084	44.0139	3.59169	363406	119267	3.30598	18214.6	37177.4	0.0705907	0.342271	18214.6					10992.5	3499.88		22685		Integrated (m2)	82325000	0	40750000	110025000
2015-11-02	328.131	2.51453	0.532253	0.260773	3.61296	0.01008	0.08064	0.09072	3.30756	1300000	1040000	2.64876	3.95313	41.6885	22.9558	1.81603	38680	25300	1.52885	10520	20456.7	0.271975	0.808563	6168	4352				1890	3760	5430	16.65	9360	0 m	189780000	0	380000	36920000
2015-11-03	145.52	0.729259	0.415213	0.322373		0.01008	0.07056	0.08064	1.46685			4.83978	2.58616	50.4625	30.1598	1.67317	103600	24400	4.2459	0	7830	0	0.320902										7830	5 m	159200000	0	13420000	25560000
2015-11-04	85.012	2.25582	0.356693	0.815173	5.69736	0.04032	0.12096	0.16128	3.42769	1160000		1.72035	1.8277	28.7684	24.7955	1.16022		14680		0	3970		0.270436										3970	10 m
2015-11-05	39.6936	3.40103	0.302353	0.297733	6.25706	0.1008	0.1008	0.2016	4.00112			4.34853	3.28717	31.6832	27.2908	1.16095	108000	18880	5.72034	39252	13944	0.363444	0.738559	10572	11880			16800	1424	2700	4250		5570	Date: 15/11/2015
2015-11-06										1028160		0.404349	2.26741	122.318	24.0451	5.087		39800		7188	0		0		7188
2015-11-07												4.14646	2.04266	54.6422	18.0276	3.03104	65040			7908	0	0.121587						7908
2015-11-09	128.934	2.04597	0.323253	1.52973		0.03024	0.09072	0.12096	3.89896	1.22217e+06	1.29521e+06	2.32508	2.47811	31.0279	25.7101	1.20684	47233.3	64500	0.7323	0	0	0	0
2015-11-10	76.2184	1.85062	0.415213	0.0390133	4.36566	0.03024	0.08064	0.11088	2.30485			4.03195	2.95946	41.2968	21.1255	1.95483	33280	46900	0.709595	3984	24394.6	0.119712	0.52014	3984					1321	2282	2790	1.576	18000
2015-11-11	48.734	0.366111	0.293993	0.322373	2.26196	0.02016	0.07056	0.09072	0.982477	1.39811e+06	765033	3.66298	2.58102	41.6302	22.7025	1.83373	104800	120900	0.866832	22680	21100	0.216412	0.174524					22680					21100
2015-11-12																	85600	74400	1.15054	7948	0	0.0928505	0		7948
November AV	121.749	1.88048	0.376996	0.512453	4.439	0.03456	0.08784	0.1224	2.76993	1.22169e+06	1.03342e+06	3.12536	2.66476	49.2797	24.0903	2.04562	73279.2	47751.1	2.13634	9948	9169.52	0.148248	0.314792	6908	7842			15796	1545	2914	4156.67	9.113	10971.7	Integrated (m2)	872450000	0	34500000	156200000
2016-02-01	263.825	1.47037	0.47443	0.71456	4.29425	0.01008	0.14112	0.1512	2.65936			0.495822	0.432271	46.789	22.9493	2.0388	2804	66500	0.0421654	0	0	0	0											0 m	26090000	80000	120000	3070000
2016-02-02		0.606554	0.43263	0.03696		0	0.09072	0.09072	1.07614			0.463016	0.409332	62.5617	20.239	3.09116	2496	66300	0.0376471	0	3426.09	0	0.0516756						501	2039			886.09	5 m	6180000	0	40000	760000
2016-02-03		0.52066	0.33649	0.40656	2.42215	0	0.14112	0.14112	1.26371	1.48922e+06	737542	0.491728	0.394771	62.0279	18.9175	3.27886	2913.33	52900	0.0550725	0	0	0	0											10 m	2950000	1460000	270000	950000
2016-02-04	53.9097	1.77909	0.52041	0.96096		0.06048	0.07056	0.13104	3.26046			0.851392	0.42507	47.1709	18.0173	2.61809	16820	33500	0.50209	5320	1716.3	0.31629	0.0512328	812				4508	413	967			336.3	Date: 20/02/2016
2016-02-05	253.75	1.43745	0.42427	0.69608	1.51505	0.01008	0.04536	0.05544	2.5578			1.79568	0.782567	44.8297	17.2685	2.59604	34480	36500	0.944658	0	236	0	0.00646575										236
2016-02-06	58.7698	1.69084	0.47652	0.79464		0.0504	0.12096	0.17136	2.962	931549	336960	2.83647	0.777691	61.9243	19.7488	3.13559	3893.33			0	0	0
2016-02-08	121.129	1.59816	0.22781	0.616	3.5898	0.02016	0.14112	0.16128	2.44197	772887	508975	1.21229	0.554809	47.6322	16.1965	2.9409	1170	62800	0.0186306	0	41426.2	0	0.659653						226.2	2420		34600	4180
2016-02-09	31.3989	2.09835	0.51205	0.77616		0.107856	0.023184	0.13104	3.38656	671564		0.871796	0.461927	55.9866	19.05	2.93893	2168	45900	0.0472331	0	354	0	0.00771242										354
February AV	130.464	1.40018	0.425576	0.62524	2.95531	0.032382	0.096768	0.12915	2.451	966305	527825	1.12727	0.529805	53.6153	19.0484	2.81469	8343.08	52057.1	0.235357	665	5894.82	0.0395363	0.110963	812				4508	380.067	1808.67	#DIV/0!	34600	1198.48	Integrated (m2)	103500000	7700000	1175000	13850000
2016-05-09	25.1429	0.42	0.03	1.31	4.3214	0.07	0.06	0.13	1.76	698269	485411	1.32877	2.05739	50.0864	61.701	0.81176	5263.33	21120	0.249211	0	0	0	0											0 m	33350000	0	730000	0
2016-05-10	10.4286	0.22	0.03	0.48	3.77332	0.07	0.09	0.16	0.73			0.867554	0.976529	94.3362	36.998	2.54976	42866.7	61300	0.699293	0	16964	0	0.276737						2064	6340		8560		5 m
2016-05-11	29.25	0.38	0.05	0.74	3.30956	0.04	0.09	0.13	1.17	558458	389585	1.17024	1.612	73.3982	37.3726	1.96396	8375	62500	0.134	0	3.03	0	4.848e-05									3.03		10 m	35450000	190000	390000	0
2016-05-12	9.33333	0.76	0.08		1.91828	0.09	0.06	0.15	0.84			2.39832	2.25592	68.884	50.9489	1.35202	63633.3	36200	1.75783	12096.7	8493	0.1901	0.234613	3030	9066.67				833	2660		5000		Date: 06/05/2016
2016-05-14	13.375	0.93	0.14		1.99206	0.08	0.05	0.13	1.07	883636	481484	4.00577	2.65433	67.4616	40.987	1.64593	69600	29900	2.32776	7460	0	0.107184	0	7460
2016-05-15	27.75	0.13	0.04	0.94	1.91828	0.04	0.08	0.12	1.11			1.94788	1.66983	85.604	49.9859	1.71256	74500	20070	3.71201	8650	0	0.116107	0	8650
2016-05-16	68	0.16	0.08	1.8	1.77072	0.03	0.09	0.12	2.04	497978		1.47768	1.42577	82.1923	56.2495	1.46121	58966.7	31700	1.86015	12276.7	5103	0.208197	0.160978	5006.67	7270				2023	3080
May AV	26.1828	0.428571	0.0642857	1.054	2.7148	0.06	0.0742857	0.134286	1.24571	659585	452160	1.88517	1.80739	74.5661	47.749	1.56163	46172.1	37541.4	1.53432	5783.33	4366.15	0.0887982	0.0960539	6036.67	8168.33				1640	4026.67		4521.01		Integrated (m2)	344000000	950000	5600000	0
2016-07-26	15.875	0.2	0.04	1.03	2.03422	0.08	0.13	0.21	1.27	959040	132742	44.1615	2.43272	107.418	34.9183	3.07627	1070	21500	0.0497674	0	11814	0	0.549488						7220	3830			764	0 m	61360000	0	800000	17230000
2016-07-27												8.66372	2.67844	49.5545	36.4706	1.35875				0	0													5 m	61190000	0	2680000	13200000
2016-07-28										776815	302400	4.4512	2.34238	41.6569	33.2114	1.2543				0	0													10 m	39930000	190000	1990000	12970000
2016-07-29	9.4	0.22	0.03	0.22	1.46506	0.05	0.14	0.19	0.47			2.4421	2.28557	48.2312	31.1454	1.54858	12900			4130	0	0.320155		4130										Date: 19/07/2016
2016-07-30	13.75	0.07	0.04	0.44	3.19362	0.04	0.14	0.18	0.55	510545	311825	8.97742	2.13181	45.17	35.9362	1.25695	39033.3			15600	664	0.399658			15600				664
2016-07-31	9.75	0.2	0.05	0.53	3.81548	0.08	0.12	0.2	0.78			5.70742	2.47492	58.3926	31.2901	1.86617	12166.7	18620	0.653419	9867.33	10150	0.811014	0.545113	2694	7173.33				4010	6140
2016-08-01	13.7143	0.79	0.17		2.0026	0.07	0.15	0.22	0.96	499549		4.56837	4.62993	162.389	44.4869	3.65025		26000		0	0		0
2016-08-02	7	0.08	0.04	0.23	1.78126	0.05	0.13	0.18	0.35			9.52833	3.26242	124.033	52.0975	2.38078	60333.3			0	384	0							384
July AV	11.5815	0.26	0.0616667	0.49	2.38204	0.0616667	0.135	0.196667	0.73	686487	248989	11.0625	2.77977	79.6055	37.4445	2.12596	25100.7	22040	0.351593	3699.67	2876.5	0.306165	0.364867	3412	11386.7				3069.5	4985			764	Integrated (m2)	559175000	475000	20375	141500000
Total Av	109.085	1.84685	0.207034	0.639762	3.58027	0.0421205	0.0917264	0.133847	2.63719	845247	532678	7.80329	2.02912	80.4573	33.6179		111359	61094.2	1.75784	7819.45	11947.5	0.117206	0.238677	11012.4	8809.75			12974	5281.58	3379.84	4156.67	16404.4	6048.87
Total Stdev	116.663	2.38803	0.188986	0.404484	1.83384	0.0298036	0.0394981	0.049333	2.41947	329240	308579	13.4126	1.03491	52.44	12.5729		170515	47024.2	1.72676	9362.31	16323.8	0.167932	0.244455	7718.76	3461.89			8290.2	5173.32	1944.79	1322.47	13528.4	7038.75
